# Supplementary material for: Risk Factors for the Development of Olecranon Bursitis—A Large-Scale Population-Based Study
Source: J Clin Med. 2024 Dec 20;13(24):7801. doi: 10.3390/jcm13247801 (PMC11728362; doi:10.3390/jcm13247801)
Supplement: Supplementary file 1 [file jcm-13-07801-s001.zip]

Archive with 1 entries (1 files):
- jcm-3294466-supplementary.pdf
